# Supplementary material for: Citizen Contribution for Searching for Alternative Antimicrobial Activity Substances in Soil
Source: Antibiotics (Basel). 2022 Dec 29;12(1):57. doi: 10.3390/antibiotics12010057 (PMC9854653; doi:10.3390/antibiotics12010057)
Supplement: Supplementary file 1 [file antibiotics-12-00057-s001.zip]

Archive with 1 entries (1 files):
- antibiotics-2104603-supplementary.pdf
